# Supplementary material for: Alendronate-Grafted Nanoemulsions for Bone-Targeted Vincristine Delivery: Preliminary Studies on Cell and Animal Models
Source: Biomolecules. 2024 Feb 18;14(2):238. doi: 10.3390/biom14020238 (PMC10886946; doi:10.3390/biom14020238)
Supplement: Supplementary file 1 [file biomolecules-14-00238-s001.zip]

Archive with 1 entries (1 files):
- biomolecules-2830515-supplementary.pdf
